# Supplementary material for: An unusual overrepresentation of genetic factors related to iron homeostasis in the genome of the fluorescent Pseudomonas sp. ABC1
Source: Microb Biotechnol. 2021 Jan 25;14(3):1060–72. doi: 10.1111/1751-7915.13753 (PMC8085936; doi:10.1111/1751-7915.13753)
Supplement: Supplementary file 5 — Table S1. Genomes from the genera Pseudomonas and Azotobacter. [file MBT2-14-1060-s008.xlsx]

## Sheet: default
Genome	Genome size (bp)	GC content	Perc.Completion	CDS	Avg. gene length	Genes per kb	NCBI Assembly ID
Azotobacter beijerinckii DSM 378	5084459	0.655989	99.2806	4425	895.896	0.972178	GCA_900110885.1
Azotobacter chroococcum NCIMB 8003	4591803	0.662705	99.2806	4275	964.363	0.903784	GCF_000817975.1
Azotobacter vinelandii CA	5366370	0.656755	100	4975	956.877	0.905081	GCF_000380335.1
Psedomonas pseudoalcaligenes KF707	6645988	0.653809	98.5612	6205	947.357	0.933646	GCA_000262065.3
Pseudomonas sp. ABC1	4035896	0.623425	98.5612	3483	1040.26	0.86251	GCA_013395055.1
Pseudomonas mangiferae BBB3 04	4680836	0.67639	99.2806	4241	991.585	0.900053	GCA_007109405.1
Pseudomonas TTU2014 105ASC	4520837	0.617471	99.2806	4060	966.305	0.927704	GCA_001446975.1
Pseudomonas aeruginosa DSM50071	6317050	0.665236	98.5612	5785	980.999	0.916409	GCA_900167195.1
Pseudomonas alcaliphila JCM10630	5283714	0.628825	100	4925	957.652	0.932109	GCA_900101755.1
Pseudomonas anguilliseptica DSM 12111	5229617	0.602055	100	5190	900.041	0.992424	GCA_900105355.1
Pseudomonas azotifigens DSM 17556	5017423	0.67001	100	4610	961.287	0.918798	GCA_000425625.1
Pseudomonas balearica DSM 6083	4383480	0.646554	97.8417	4052	967.696	0.925748	GCA_000818015.1
Pseudomonas chengduensis DSM 26382	5413065	0.62324	100	5124	939.914	0.951217	GCA_012986985.1
Pseudomonas chlororaphis NBRC 3904	6771652	0.630198	99.2806	6111	981.296	0.902439	GCA_002091535.1
Pseudomonas citronellolis DSM 50332	6951444	0.671127	99.2806	6440	978.986	0.887873	GCA_004745455.1
Pseudomonas composti CCUG 59231	5392494	0.624165	100	4954	979.521	0.918684	GCA_900115475.1
Pseudomonas daroniae P18A	5569565	0.619815	100	5097	968.95	0.914973	GCA_004327275.1
Pseudomonas dryadis P26B	5724391	0.649862	99.2806	4992	1004.8	0.869088	GCA_004327355.1
Pseudomonas fulva NBRC 16637	4768229	0.617795	100	4320	994.769	0.905997	GCA_000621265.1
Pseudomonas guguanensis JCM 18416	5084171	0.642118	99.2806	4609	982.315	0.906539	GCA_900104265.1
Pseudomonas kirkiae P17C	4345937	0.637255	99.2806	3775	1015.02	0.864716	GCA_004327195.1
Pseudomonas kirkiae P28C	4308480	0.635888	99.2806	3742	1009.07	0.871537	GCA_004327175.1
Pseudomonas kirkiae P30C	4343606	0.636767	99.2806	3772	1013.49	0.866101	GCA_004327305.1
Pseudomonas kirkiae P4C	4344830	0.637242	99.2806	3674	1011.02	0.869309	GCA_004327335.1
Pseudomonas knackmussii B13	6095635	0.656464	98.5612	5731	961.871	0.926073	GCA_000689415.1
Pseudomonas kunmingensis DSM 25974	4654543	0.626144	99.2806	4363	955.171	0.937364	GCA_900114065.1
Pseudomonas mendocina NCTC 10897	5192837	0.627634	99.2806	4775	975.479	0.920306	GCA_900636545.1
Pseudomonas mosselii DSM 17497	6260844	0.640097	99.2806	5821	964.856	0.929747	GCA_000621225.1
Pseudomonas nosocomialis A31/70	4755882	0.655412	98.5612	4414	960.341	0.937366	GCF_005876855.1
Pseudomonas oleovorans NCTC108060	4884695	0.621772	99.2806	4749	899.474	0.97222	GCA_900455635.1
Pseudomonas oryzihabitans NBRC 102199	4986278	0.662384	100	4567	984.328	0.915914	GCA_000730625.1
Pseudomonas otitidis DSM 17224	6089454	0.672218	97.8417	5529	991.486	0.907963	GCA_900111835.1
Pseudomonas psychrotolerans DSM 15758	5364174	0.647053	100	4799	996.762	0.894639	GCA_012985915.1
Pseudomonas putida NBRC 14164	6156701	0.623308	100	5445	1000.47	0.894148	GCA_000412675.1
Pseudomonas segetis CIP 108523	4725422	0.56715	100	4325	976.984	0.915262	GCA_900188155.1
Pseudomonas stutzeri CGMCC 1.1803	4547930	0.639284	98.5612	4169	972.451	0.920859	GCA_000219605.1
Pseudomonas thermotolerans DSM 14292	3752096	0.668437	100	3591	943.206	0.957065	GCA_000364625.1
Pseudomonas toyotomiensis JCM 15604	5489814	0.626105	100	5203	952.715	0.947755	GCA_900115695.1
Pseudomonas urumqiensis T3	4074717	0.653233	99.2806	3755	973.745	0.921536	GCA_003640395.1
Pseudomonas zanthomarina DSM 18231	4308853	0.603414	100	3976	961.634	0.922751	GCA_900129835.1
