# Supplementary material for: An unusual overrepresentation of genetic factors related to iron homeostasis in the genome of the fluorescent Pseudomonas sp. ABC1
Source: Microb Biotechnol. 2021 Jan 25;14(3):1060–72. doi: 10.1111/1751-7915.13753 (PMC8085936; doi:10.1111/1751-7915.13753)
Supplement: Supplementary file 6 — Table S2. Interaction of siderophore with metal ions. [file MBT2-14-1060-s007.xlsx]

## Sheet: Table S4
	Ion	Salt	Fluorescence
	Co2+	CoCl2*6H2O	Quenched
	Cu2+	CuCl2*2H2O	Quenched
	Cu2+	CuSO4*5H2O	Quenched
	Mn2+	MnCl2*4H2O	Quenched
	Zn2+	ZnSO4*7H2O	Fluorescence
	Fe3+	FeCl3*6H2O	Quenched
