# Supplementary material for: An unusual overrepresentation of genetic factors related to iron homeostasis in the genome of the fluorescent Pseudomonas sp. ABC1
Source: Microb Biotechnol. 2021 Jan 25;14(3):1060–72. doi: 10.1111/1751-7915.13753 (PMC8085936; doi:10.1111/1751-7915.13753)
Supplement: Supplementary file 7 — Table S3. Metabolic gene clusters in Pseudomonas sp. ABC1. [file MBT2-14-1060-s004.xlsx]

## Sheet: cluster1.1
ABC1 gene	Putative gene name	Best BLAST Hit	Per. Ident	accession
contig1_42	M18 family aminopeptidase	Pseudomonas kirkiae	93.94	WP_131184169.1
contig1_43	fatty acid cis/trans isomerase	Pseudomonas kirkiae	83.51	WP_131189615.1
contig1_44	Fe-S biogenesis protein NfuA	Pseudomonas stutzeri	96.91	WP_003297445.1
contig1_45	response regulator	Pseudomonas kirkiae	93.29	WP_131184166.1
contig1_46	sensor domain-containing diguanylate cyclase	Pseudomonas kirkiae	89.24	WP_131184165.1
contig1_47	hypothetical protein	Pseudomonas kirkiae	91.01	WP_131184164.1
contig1_48	methyl-accepting chemotaxis protein	Pseudomonas kirkiae	91.54	WP_131184163.1
contig1_49	sodium:proton antiporter	Pseudomonas kirkiae	93.84	WP_131184162.1
contig1_50	deoxyribodipyrimidine photo-lyase	Pseudomonas kirkiae	84.01	WP_131188431.1
contig1_51	DUF1722 domain-containing protein	Pseudomonas kirkiae	73.97	WP_165491613.1
contig1_52	transglycosylase SLT domain-containing protein	Pseudomonas kirkiae	89.25	WP_131184159.1
contig1_53	transcriptional regulator	Pseudomonas kirkiae	93.29	WP_131184035.1
contig1_54	transcriptional regulator	Pseudomonas kirkiae	72.66	WP_131184034.1
contig1_55	siderophore-interacting protein	Pseudomonas kirkiae	86.92	WP_131190032.1
contig1_56	hypothetical protein	Pseudomonas kirkiae	80.43	WP_131184032.1
contig1_57	amino acid adenylation domain-containing protein	Pseudomonas viridiflava	68.51	WP_122701439.1
contig1_58	non-ribosomal peptide synthase/polyketide synthase	Pseudomonas sp. NP-1	64.79	WP_180229345.1
contig1_59	non-ribosomal peptide synthetase, partial	Pseudomonas kirkiae	76.73	WP_131190030.1
contig1_60	amino acid adenylation domain-containing protein	Pseudomonas kirkiae	77.44	WP_131188927.1
contig1_61	alpha/beta hydrolase	Pseudomonas kirkiae	84.42	WP_131188923.1
contig1_62	IS66 family transposase	Pseudomonas amygdali	96.07	WP_060411841.1
contig1_63	IS66 family insertion sequence element accessory protein TnpB	Pseudomonas putida	94.59	WP_167055474.1
contig1_64	IS110 family transposase	Delftia sp. Cs1-4	90.42	WP_013801387.1
contig1_65	transposase	Thioalkalivibrio denitrificans	55.91	OOG24257.1
contig1_66	transposase	Pseudomonas sp. JY-Q	96.36	ANI32706.1_
contig1_67	TonB-dependent siderophore receptor	Pseudomonas kirkiae	76.45	WP_131186192.1
contig1_68	acetyltransferase	Pseudomonas kirkiae	91.67	WP_131189376.1
contig1_69	lysine N(6)-hydroxylase/L-ornithine N(5)-oxygenase family	Pseudomonas kirkiae	93.74	WP_131189375.1
contig1_70	formylglycine-generating enzyme family protein	Pseudomonas kirkiae	88.42	WP_131186195.1
contig1_71	dipeptidase	Pseudomonas kirkiae	90.85	WP_131186197.1
contig1_72	HipA domain-containing protein	Pseudomonas mendocina	87.15	WP_155718737.1
contig1_73	helix-turn-helix transcriptional regulator	Pseudomonas kirkiae	89.29	WP_131189373.1
contig1_74	cyclic peptide export ABC transporter	Pseudomonas kirkiae	96.73	WP_131189372.1
contig1_75	PvdJ/PvdD/PvdP-like protein	Pseudomonas kirkiae	97.21	WP_165492377.1

## Sheet: cluster1.2
ABC1 gene	Putative gene name	Best BLAST Hit	Per. Ident	accession
contig1_238	YbaN family protein	Pseudomonas kirkiae	90.77	WP_131184143.1
contig1_239	NAD(+) diphosphatase	Pseudomonas kirkiae	90.61	WP_131184148.1
contig1_240	crotonase/enoyl-CoA hydratase family protein	Pseudomonas kirkiae	84.81	WP_131184149.1
contig1_241	thioesterase family protein	Pseudomonas stutzeri	73.58	WP_181082726.1
contig1_242	cation-transporting P-type ATPase	Pseudomonas kirkiae	92.22	WP_131184150.1
contig1_243	patatin-like phospholipase family protein	Pseudomonas kirkiae	92.94	WP_131184151.1
contig1_244	transglycosylase SLT domain-containing protein	Pseudomonas kirkiae	87.15	WP_131184152.1
contig1_245	TatD family hydrolase	Pseudomonas kirkiae	84.12	WP_131184153.1
contig1_246	methyl-accepting chemotaxis protein	Pseudomonas kirkiae	87.73	WP_131184154.1
contig1_247	DNA polymerase III subunit epsilon	Pseudomonas kirkiae	94.69	WP_131184155.1
contig1_248	ribonuclease HI	Pseudomonas kirkiae	90.60	WP_131184156.1
contig1_249	SAM-dependent methyltransferase	Pseudomonas kirkiae	86.45	WP_131184157.1
contig1_250	hydroxyacylglutathione hydrolase	Pseudomonas kirkiae	78.08	WP_131188430.1
contig1_251	thioesterase	Pseudomonas kirkiae	89.11	WP_131188529.1
contig1_252	MbtH family protein	Pseudomonas kirkiae	96.39	WP_131184037.1
contig1_253	aspartate aminotransferase family protein	Pseudomonas kirkiae	93.52	WP_131184038.1
contig1_254	non-ribosomal peptide synthase/polyketide synthase	Pseudomonas kirkiae	88.64	WP_131184039.1
contig1_255	RNA polymerase factor sigma-70	Pseudomonas kirkiae	95.65	WP_131184040.1
contig1_256	4'-phosphopantetheinyl transferase superfamily protein...	Pseudomonas kirkiae	68.64	WP_131184041.1
contig1_257	TSUP family transporter	Pseudomonas kirkiae	90.04	WP_131184042.1
contig1_258	YigZ family protein	Pseudomonas kirkiae	79.38	WP_131188531.1
contig1_259	valine--tRNA ligase	Pseudomonas kirkiae	96.42	WP_131188532.1
contig1_260	ABC transporter substrate-binding protein	Pseudomonas kirkiae	95.68	WP_131184045.1
contig1_261	ABC transporter permease	Pseudomonas kirkiae	96.28	WP_131184046.1
contig1_262	ABC transporter ATP-binding protein	Pseudomonas kirkiae	96.58	WP_131184047.1
contig1_263	helix-turn-helix transcriptional regulator	Pseudomonas aeruginosa	64.76	WP_079384321.1
contig1_264	phytanoyl-CoA dioxygenase family protein	Pseudomonas sp. MSPm1	87.21	WP_043094307.1
contig1_265	RidA family protein	Pseudomonas panipatensis	72.79	WP_090267965.1
contig1_266	APC family permease	Pseudomonas sp. MSPm1	80.71	WP_106736921.1
contig1_267	winged helix-turn-helix domain-containing protein	Pseudomonas kirkiae	90.82	WP_131184050.1
contig1_268	SLC13 family permease	Pseudomonas kirkiae	94.43	WP_131184051.1
contig1_269	methyl-accepting chemotaxis protein	Pseudomonas kirkiae	88.82	WP_131184052.1
contig1_270	hypothetical protein DNJ96_04570	Pseudomonas kirkiae	78.57	TBU98519.1*
contig1_271	sulfurtransferase TusA	Pseudomonas kirkiae	90.91	WP_131184872.1

## Sheet: cluster1.3
ABC1 gene	Putative gene name	Best BLAST Hit	Per. Ident	accession
contig1_475	TonB-dependent siderophore receptor	Comamonas kerstersii	97.44	AQZ97142.1
contig1_476	TPA: ABC transporter ATP-binding protein/permease	Comamonas kerstersii	95.33	HBW61805.1
contig1_477	TPA: ABC transporter ATP-binding protein/permease	Comamonas kerstersii	95.91	HBW61804.1
contig1_478	MFS transporter	Thauera linaloolentis	89.08	WP_004332676.1
contig1_479	AraC-type DNA-binding protein	Lampropedia hyalina DSM 16112	97.92	SHE90685.1
contig1_480	TonB-dependent receptor plug domain-containing protein	Comamonas kerstersii	88.92	KAB0586149.1
contig1_481	hypothetical protein	Comamonas kerstersii	91.67	WP_151044727.1
contig1_482	type I secretion system permease/ATPase	Lampropedia hyalina	96.83	WP_073355380.1
contig1_483	HlyD family type I secretion periplasmic adaptor subunit	Comamonas kerstersii	94.85	WP_151044881.1
contig1_484	TolC family outer membrane protein	Lampropedia hyalina	96.53	WP_073354931.1
contig1_485	transcriptional repressor	Pseudomonas aeruginosa	39.66	WP_073670411.1
contig1_486	amino acid adenylation domain-containing protein	Azoarcus taiwanensis	81.83	WP_168987667.1
contig1_487	SDR family NAD(P)-dependent oxidoreductase	Salmonella enterica subsp. enterica serovar Mbandaka	78.02	EDV5273673.1
contig1_488	thiazolinyl imide reductase	Salmonella enterica subsp. enterica serovar Minnesota	76.49	EBY9794343.1
contig1_489	Surfactin synthase thioesterase subunit	Achromobacter xylosoxidans	78.16	CKG97962.1
contig1_490	salicylate synthase	Salmonella enterica subsp. enterica serovar Minnesota	82.64	EBY9794345.1
contig1_491	4'-phosphopantetheinyl transferase superfamily protein	Pseudomonas sp. TTU2014-105ASC	67.77	KRW68067.1
contig1_492	LysR family transcriptional regulator	Pseudomonas aeruginosa	80.47	WP_126122963.1
contig1_493	integrase arm-type DNA-binding domain-containing protein	Pseudomonas aeruginosa	90.11	WP_088540578.1
contig1_494	CDP-diacylglycerol--glycerol-3-phosphate 3-phosphatidyltransferase	Pseudomonas kirkiae	96.22	WP_131183174.1
contig1_495	excinuclease ABC subunit UvrC	Pseudomonas kirkiae	94.55	WP_131183175.1
contig1_496	UvrY/SirA/GacA family response regulator transcription factor	Pseudomonas kirkiae	92.99	WP_131183176.1
contig1_497	PAS domain S-box protein	Pseudomonas kirkiae	89.28	WP_131183177.1
contig1_498	iron-containing alcohol dehydrogenase	Pseudomonas kirkiae	97.93	WP_131183178.1
contig1_499	SAM-dependent methyltransferase	Pseudomonas stutzeri	67.21	WP_103455002.1
contig1_500	TonB-dependent receptor	Pseudomonas stutzeri	82.98	WP_103454807.1
contig1_501	ABC transporter substrate-binding protein	Pseudomonas stutzeri	75.70	WP_103455003.1
contig1_502	iron ABC transporter permease	Pseudomonas stutzeri	85.54	WP_103454808.1
contig1_503	hypothetical protein CXK91_02530	Pseudomonas stutzeri	66.80	POH84853.1
contig1_504	GTP-binding protein	Pseudomonas kirkiae	95.98	WP_131183179.1
contig1_505	RNA polymerase-binding protein DksA	Pseudomonas kirkiae	91.11	WP_131183217.1
contig1_506	TPA: dihydroorotase	Pseudomonas sp.	84.94	HCL78116.1
contig1_507	carbonate dehydratase	Pseudomonas azotifigens	92.47	WP_028239339.1
contig1_508	TonB-dependent receptor	Pseudomonas stutzeri	82.98	WP_103454807.1
contig1_509	ABC transporter substrate-binding protein	Pseudomonas stutzeri	75.70	WP_103455003.1
contig1_510	iron ABC transporter permease	Pseudomonas stutzeri	85.54	WP_103454808.1

## Sheet: cluster1.4
ABC1 gene	Putative gene name	Best BLAST Hit	Per. Ident	accession
contig1_533	cysteine desulfurase	Pseudomonas kirkiae	81.80	WP_131183203.1
contig1_534	SufE family protein	Pseudomonas kirkiae	68.42	WP_131183204.1
contig1_535	AraC family transcriptional regulator	Pseudomonas cuatrocienegasensis	97.79	WP_069521807.1
contig1_536	quinone oxidoreductase	Pseudomonas cuatrocienegasensis	97.25	WP_069521805.1
contig1_537	LysE family transporter	Pseudomonas cuatrocienegasensis	96.46	WP_069521803.1
contig1_538	thioesterase	Pseudomonas cuatrocienegasensis	97.17	WP_069521801.1
contig1_539	cupin domain-containing protein	Pseudomonas cuatrocienegasensis	96.15	WP_069521799.1
contig1_540	LysE family transporter	Pseudomonas cuatrocienegasensis	97.06	WP_069521797.1
contig1_541	class I tRNA ligase family protein	Pseudomonas cuatrocienegasensis	94.97	WP_069521795.1
contig1_542	acyl carrier protein	Pseudomonas	96.05	WP_069521793.1
contig1_543	non-haem Fe2+, alpha-ketoglutarate-dependent halogenase	Pseudomonas cuatrocienegasensis	97.52	SER43039.1
contig1_544	amino acid adenylation domain-containing protein	Pseudomonas cuatrocienegasensis	95.83	WP_069521792.1
contig1_545	4-hydroxy-2-oxovalerate aldolase	Pseudomonas cuatrocienegasensis	98.49	WP_069521791.1
contig1_546	acetaldehyde dehydrogenase	Pseudomonas cuatrocienegasensis	98.31	WP_069521789.1
contig1_547	antirestriction protein ArdA	Pseudomonas mendocina	91.94	WP_013715984.1
contig1_548	DUF3325 domain-containing protein	Pseudomonas kirkiae	81.78	WP_131189773.1
contig1_549	DUF3649 domain-containing protein	Pseudomonas kirkiae	83.67	WP_131183291.1
contig1_550	PepSY domain-containing protein	Pseudomonas kirkiae	82.78	WP_131189772.1
contig1_551	HPF/RaiA family ribosome-associated protein	Pseudomonas kirkiae	91.97	WP_131183289.1
contig1_552	DUF3597 domain-containing protein	Pseudomonas stutzeri	68.94	WP_014596327.1
contig1_553	dGTPase	Pseudomonas kirkiae	92.18	WP_131183287.1
contig1_554	hypothetical protein	Pseudomonas kirkiae	82.54	WP_131183286.1
contig1_555	DUF2025 domain-containing protein	Pseudomonas sp.	76.19	HCC62275.1
contig1_556	YebC/PmpR family DNA-binding transcriptional regulator	Pseudomonas kirkiae	95.71	WP_131183284.1
contig1_557	HNH nuclease family protein	Pseudomonas kirkiae	93.86	WP_131183283.1
contig1_558	universal stress protein	Pseudomonas kirkiae	95.14	WP_131183282.1
contig1_559	DUF2288 domain-containing protein	Pseudomonas kirkiae	86.73	WP_131183281.1

## Sheet: cluster1.5
ABC1 gene	Putative gene name	Best BLAST Hit	Per. Ident	accession
contig1_2093	glucose-6-phosphate dehydrogenase	Pseudomonas kirkiae	97.50	WP_131189814.1
contig1_2094	diaminobutyrate--2-oxoglutarate transaminase	Pseudomonas kirkiae	93.65	WP_131182974.1
contig1_2095	ectoine synthase	Pseudomonas kirkiae	97.60	WP_131182973.1
contig1_2096	aspartate kinase	Pseudomonas kirkiae	95.91	WP_131182972.1
contig1_2097	tRNA 5-hydroxyuridine modification protein YegQ	Pseudomonas kirkiae	97.55	WP_131182971.1
contig1_2098	EF-hand domain-containing protein	Pseudomonas kirkiae	69.53	WP_165491551.1
contig1_2099	HAMP domain-containing protein	Pseudomonas sp. ABC1	100.00	QLF95050.1

## Sheet: Cluster1.6
ABC1 gene	Putative gene name	Best BLAST Hit	Per. Ident	accession
contig1_2765	histidine kinase	Pseudomonas kirkiae	87.92	WP_131188571.1
contig1_2766	LysR family transcriptional regulator	Pseudomonas kirkiae	97.74	WP_131185346.1
contig1_2767	alpha/beta hydrolase	Pseudomonas dryadis	55.19	WP_131174061.1
contig1_2768	hypothetical protein	Pseudomonas kirkiae	89.45	WP_131185344.1
contig1_2769	Tat pathway signal sequence domain protein	Pseudomonas kirkiae	91.94	WP_131185343.1
contig1_2770	TonB-dependent receptor	Pseudomonas kirkiae	94.92	WP_131185342.1
contig1_2771	ABC transporter substrate-binding protein	Pseudomonas kirkiae	93.79	WP_131185369.1
contig1_2772	MFS transporter	Pseudomonas kirkiae	87.50	WP_131185341.1
contig1_2773	DUF4351 domain-containing protein	Pseudomonas kirkiae	75.32	WP_131189956.1
contig1_2774	lipid IV(A) 3-deoxy-D-manno-octulosonic acid transferase	Pseudomonas kirkiae	91.23	WP_131190054.1
contig1_2775	(2E,6E)-farnesyl diphosphate synthase	Pseudomonas kirkiae	94.58	WP_131185339.1
contig1_2776	exodeoxyribonuclease VII small subunit	Pseudomonas kirkiae	92.50	WP_131185338.1
contig1_2777	DUF2141 domain-containing protein	Pseudomonas sp. S1-A32-2	59.72	WP_173210010.1
contig1_2778	dialkylrecorsinol condensing enzyme	Pseudomonas daroniae	80.33	WP_131191363.1
contig1_2779	beta-ketoacyl-ACP synthase III	Pseudomonas punonensis	81.04	WP_073262814.1
contig1_2780	hypothetical protein	Pseudomonas leptonychotis	77.04	WP_136664194.1
contig1_2781	BtrH N-terminal domain-containing protein	Pseudomonas sp. B11D7D	88.86	WP_179571448.1
contig1_2782	hypothetical protein	Pseudomonas alcaligenes	76.22	WP_061903179.
contig1_2783	beta-ketoacyl synthase	Pseudomonas sp. ML96	73.83	WP_043311098.1
contig1_2784	acyl carrier protein	Pseudomonas kuykendallii	89.53	WP_090225617.1
contig1_2785	ABC transporter permease	Pseudomonas sp. 8O	77.92	WP_160019123.1
contig1_2786	ABC transporter ATP-binding protein	Pseudomonas composti	76.53	WP_061238415.1
contig1_2787	hypothetical protein	Pseudomonas sp. TTU2014-080ASC	78.51	WP_058069074.1
contig1_2788	isoprenylcysteine carboxylmethyltransferase family protein	Pseudomonas daroniae	78.02	WP_131191371.1
contig1_2789	hypothetical protein	Pseudomonas stutzeri	73.97	WP_003301027.1
contig1_2790	hypothetical protein	Pseudomonas composti	69.78	WP_061238411.1
contig1_2791	beta-ketoacyl-ACP synthase	Pseudomonas mendocina	93.86	WP_106737388.1
contig1_2792	3-oxoacyl-ACP reductase FabG	Pseudomonas oleovorans	89.67	WP_119692099.1
contig1_2793	hotdog family protein	Pseudomonas sp. SJZ079	75.32	WP_147170720.1
contig1_2794	beta-ketoacyl-acyl-carrier-protein synthase family protein	Pseudomonas mendocina	76.20	WP_013713759.1
contig1_2795	DUF3261 domain-containing protein	Pseudomonas sp. R-28-1W-6	60.78	WP_160489473.1
contig1_2796	class I SAM-dependent methyltransferase	Pseudomonas alcaligenes	83.90	TXI27791.1
contig1_2797	tryptophan 7-halogenase	Pseudomonas sp. 8BK	86.65	WP_160012948.1
contig1_2798	sodium:proton antiporter	Pseudomonas flavescens	82.20	WP_042552275.1
contig1_2799	hypothetical protein	Pseudomonas sp. SR9	67.58	WP_182832220.1
contig1_2800	outer-membrane lipoprotein carrier protein LolA	Pseudomonas sp. 8AS	74.74	WP_160082843.1
contig1_2801	acyl-CoA thioesterase	Pseudomonas composti	88.65	WP_061238401.1
contig1_2802	aromatic amino acid lyase	Pseudomonas oleovorans	89.63	WP_119692090.1
contig1_2803	glycosyl transferase	Pseudomonas sp. SLBN-2	80.00	WP_142135763.1
contig1_2804	glycosyltransferase family 2 protein	Pseudomonas oleovorans	75.92	WP_119692088.1
contig1_2805	AMP-binding protein	Pseudomonas mendocina	75.81	WP_106737375.1
contig1_2806	hypothetical protein	Pseudomonas alcaligenes	76.54	WP_076424336.1
contig1_2807	acyl carrier protein	Pseudomonas lurida	88.89	WP_034105855.1
contig1_2808	acyl carrier protein	Pseudomonadales bacterium RIFCSPHIGHO2_02_FULL_60_43	93.02	WP_090249897.1
contig1_2809	1-acyl-sn-glycerol-3-phosphate acyltransferase	Pseudomonas sp. SLBN-2	81.72	WP_021698801.1
contig1_2810	beta-ketoacyl synthase chain length factor	Pseudomonas taeanensis	74.17	WP_043301771.1
contig1_2811	ribonuclease T	Pseudomonas kirkiae	97.31	WP_131185337.1
contig1_2812	dihydroorotase	Pseudomonas kirkiae	94.81	WP_131185336.1
contig1_2813	OmpA family protein	Pseudomonas kirkiae	90.23	WP_131185335.1
contig1_2814	argininosuccinate synthase	Pseudomonas kirkiae	98.27	WP_131185334.1
contig1_2815	lactoylglutathione lyase	Pseudomonas stutzeri	95.38	WP_102895145.1
contig1_2816	hypothetical protein	Pseudomonas stutzeri DSM 10701	83.05	WP_014851823.1
contig1_2817	beta-ketoacyl synthase chain length factor	Pseudomonas taeanensis	74.17	WP_043301771.1

## Sheet: cluster1.7
ABC1 gene	Putative gene name	Best BLAST Hit	Per. Ident	accession
contig1_3471	HAMP domain-containing protein	Pseudomonas daroniae	73.64	WP_131180584.1
contig1_3472	response regulator transcription factor	Pseudomonas daroniae	89.03	WP_131180585.1
contig1_3473	hypothetical protein	Pseudomonas sp. ABC1	100.00	WP_179111546.1
contig1_3474	VacJ family lipoprotein	Pseudomonas daroniae	75.94	WP_131192155.1
contig1_3475	outer membrane beta-barrel protein	Pseudomonas otitidis	71.98	WP_107331802.1
contig1_3476	polyketide cyclase	Pseudomonas thivervalensis	63.87	WP_053122731.1
contig1_3477	polyketide synthase	Pseudomonas fluorescens	59.08	WP_134924657.1
contig1_3478	polyketide synthase	Pseudomonas sp. NFACC46-3	48.60	WP_092461643.1
contig1_3479	FAD-binding monooxygenase	Pseudomonas chlororaphis	71.11	WP_047735483.1
contig1_3480	HAD-IB family hydrolase	Pseudomonas sp. MWU13-2860	77.83	RBH56000.1
contig1_3481	AMP-binding protein	Pseudomonas palleroniana	69.91	WP_151152665.
